# Supplementary material for: Cross-species identification of a plasma microRNA signature for detection, therapeutic monitoring, and prognosis in osteosarcoma
Source: Cancer Med. 2015 Mar 17;4(7):977–88. doi: 10.1002/cam4.438 (PMC4529336; doi:10.1002/cam4.438)
Supplement: Supplementary file 2 [file cam40004-0977-sd2.zip]

Archive with 6 entries (6 files):
- CAM4_438_SUPP0002-Supp Info 2 FinalHR.tif
- CAM4_438_SUPP0003-Supp Info 3 FinalHR.TIF
- CAM4_438_SUPP0004-Supp Info 4 FinalHR.TIF
- CAM4_438_SUPP0005-Supp Info 5 FinalHR.TIF
- CAM4_438_SUPP0006-Supp Info 6 FinalHR.TIF
- CAM4_438_SUPP0001-Supp Info 1 FinalHR.tif
